# Supplementary material for: Improvement of safflower oil quality for biodiesel production by integrated application of PGPR under reduced amount of NP fertilizers
Source: PLoS One. 2018 Aug 10;13(8):e0201738. doi: 10.1371/journal.pone.0201738 (PMC6086401; doi:10.1371/journal.pone.0201738)
Supplement: S1 File — (XLSX) [file pone.0201738.s001.xlsx]

## Sheet: Sheet2
	Column 1	Column 2
Column 1	1
Column 2	0.0992402	1
thori-78? Spineless
saif	spiny

## Sheet: Sheet3
	Column 1	Column 2
Column 1	1
Column 2	0.0992402	1

## Sheet: Sheet5
Palmitic Acid (C16:0)		Stearic Acid (C18:0)		Oleic Acid (C18:1) (%)		Linoleic Acid (C18:2) (%)		Linolenic Acid (C18:3) (%)		Ratio (C18:1/C18:3)		Acid Value (mg KOHg-1 oil)		Free Fatty Acid (%)		Saponification number (mg KOHg-1 oil)		Specific gravity (g/cm3)		Iodine Value (gI2/100g)		Refractive index
Palmitic Acid	Stearic Acid	Oleic Acid	Linoleic Acid	Linolenic Acid	Ratio (C18:1/C18:3)	Acid Value	Free Fatty Acid	Saponification number	Specific gravity	Iodine Value	Refractive index
Thori	Thori	Thori	Thori	Thori	Thori	Thori	Thori	Thori	Thori	Thori	Thori
5.83	2.62	10.85	75.74	0.32	33.61	3.03	1.52	188.67	0.92	146.87	1.4706
5.3	2.23	11.52	78.15	0.89	12.94	2.66	1.34	187.33	0.92	152.62	1.4684
5.53	2.71	10.88	81.33	0.74	14.7	2.56	1.29	184.67	0.92	157.4	1.4688
5.36	2.65	11.57	66.51	0.47	24.6	2.46	1.24	182.67	0.92	131.46	1.4722
5.1	2.63	12.16	69.66	0.37	32.86	1.53	0.77	179.33	0.92	136.92	1.4698
6.33	5.19	11.92	72.76	0.36	33.11	2.27	1.14	176.33	0.91	143.22	1.476
4.56	2.29	13.61	70.4	0.32	42.53	2.1	1.05	172.67	0.9	138.8	1.4678
5.1	3.23	14.57	56.2	0.38	38.34	1.9	0.95	169.67	0.89	115.71	1.4688
6.13	2.59	11.17	62.86	0.35	31.91	1.82	0.91	174.67	0.89	125.21	1.4684
5.1	2.82	10.94	67.25	0.45	24.31	2.47	1.24	167.67	0.89	131.9	1.4714
4.56	2.61	12.2	63.29	0.48	25.41	2.5	1.26	165.33	0.89	125.69	1.4699
5.35	2.86	14.1	75.22	0.36	39.16	1.9	0.95	162.67	0.89	148.44	1.4635
Palmitic Acid	Stearic Acid	Oleic Acid	Linoleic Acid	Linolenic Acid	Ratio (C18:1/C18:3)	Acid Value	Free Fatty Acid	Saponification number	Specific gravity	Iodine Value	Refractive index
Saif-32	Saif-32	Saif-32	Saif-32	Saif-32	Saif-32	Saif-32	Saif-32	Saif-32	Saif-32	Saif-32	Saif-32
5.16	3.21	11.56	68.02	0.38	30.42	3.11	1.56	192.67	0.92	133.64	1.4708
5.83	4.65	10.69	82.82	0.35	30.54	2.83	1.42	187.67	0.91	159.09	1.4712
5.41	3.64	12.1	77.24	0.37	32.7	2.55	1.28	184.67	0.9	150.29	1.4703
5.53	3.61	11.05	79.16	0.31	35.64	2.41	1.21	182.33	0.89	152.67	1.4716
4.88	3.1	12.18	65.81	0.27	45.11	1.71	0.86	180.33	0.89	129.8	1.4698
6.36	3.34	10.33	74.21	0.51	20.25	2.95	1.48	183.33	0.9	144.79	1.4692
5.16	2.72	11.72	56.95	0.26	45.07	2.74	1.37	181.67	0.89	114.29	1.465
4.63	3.13	13.13	66.77	0.11	119.36	2.42	1.22	180	0.88	131.62	1.4635
4.53	2.97	12.27	75.62	0.35	35.05	1.93	0.97	178.67	0.9	146.74	1.4691
5.83	4.31	11.55	80.07	0.45	25.66	2.64	0.56	186.33	0.91	155.32	1.4708
5.66	3.88	12.33	77.65	0.27	45.66	2.18	1.32	184.67	0.9	151.18	1.4694
4.76	3.14	13.56	51.56	0.2	67.8	1.12	1.09	178.67	0.89	106.01	1.4689

## Sheet: AN-data-saif
saif	Palmitic_Acid	Stearic_Acid	Oleic_Acid	Linoleic_Acid	Linolenic_Acid	Ratio(C18:1/C18:3)	Acid_Value	Free_Fatty_Acid	Saponification_number	Specific_gravity	Iodine_Value	Refractive_index		saif
C	5.16	3.21	11.56	68.02	0.38	30.42	3.11	1.56	192.67	0.92	133.64	1.4708
CFF	5.83	4.65	10.69	82.82	0.35	30.54	2.83	1.42	187.67	0.91	159.09	1.4712
CFH	5.41	3.64	12.1	77.24	0.37	32.7	2.55	1.28	184.67	0.9	150.29	1.4703
CFQ	5.53	3.61	11.05	79.16	0.31	35.64	2.41	1.21	182.33	0.89	152.67	1.4716
SP	4.88	3.1	12.18	65.81	0.27	45.11	1.71	0.86	180.33	0.89	129.8	1.4698
SPF	6.36	3.34	10.33	74.21	0.51	20.25	2.95	1.48	183.33	0.9	144.79	1.4692
SPH	5.16	2.72	11.72	56.95	0.26	45.07	2.74	1.37	181.67	0.89	114.29	1.465
SPQ	4.63	3.13	13.13	66.77	0.11	119.36	2.42	1.22	180	0.88	131.62	1.4635
BT	4.53	2.97	12.27	75.62	0.35	35.05	1.93	0.97	178.67	0.9	146.74	1.4691
BTF	5.83	4.31	11.55	80.07	0.45	25.66	2.64	0.56	186.33	0.91	155.32	1.4708
BTH	5.66	3.88	12.33	77.65	0.27	45.66	2.18	1.32	184.67	0.9	151.18	1.4694
BTQ	4.76	3.14	13.56	51.56	0.2	67.8	1.12	1.09	178.67	0.89	106.01	1.4689
C	5.83	2.62	10.85	75.74	0.32	33.61	3.03	1.52	188.67	0.92	146.87	1.4706
CFF	5.3	2.23	11.52	78.15	0.89	12.94	2.66	1.34	187.33	0.92	152.62	1.4684
CFH	5.53	2.71	10.88	81.33	0.74	14.7	2.56	1.29	184.67	0.92	157.4	1.4688
CFQ	5.36	2.65	11.57	66.51	0.47	24.6	2.46	1.24	182.67	0.92	131.46	1.4722
SP	5.1	2.63	12.16	69.66	0.37	32.86	1.53	0.77	179.33	0.92	136.92	1.4698
SPF	6.33	5.19	11.92	72.76	0.36	33.11	2.27	1.14	176.33	0.91	143.22	1.476
SPH	4.56	2.29	13.61	70.4	0.32	42.53	2.1	1.05	172.67	0.9	138.8	1.4678
SPQ	5.1	3.23	14.57	56.2	0.38	38.34	1.9	0.95	169.67	0.89	115.71	1.4688
BT	6.13	2.59	11.17	62.86	0.35	31.91	1.82	0.91	174.67	0.89	125.21	1.4684
BTF	5.1	2.82	10.94	67.25	0.45	24.31	2.47	1.24	167.67	0.89	131.9	1.4714
BTH	4.56	2.61	12.2	63.29	0.48	25.41	2.5	1.26	165.33	0.89	125.69	1.4699
BTQ	5.35	2.86	14.1	75.22	0.36	39.16	1.9	0.95	162.67	0.89	148.44	1.4635

## Sheet: Tabulated data
Treatments	Palmitic Acid (C16:0)		Stearic Acid (C18:0)		Oleic Acid (C18:1) (%)			Treatments	Linoleic Acid (C18:2) (%)		Linolenic Acid (C18:3) (%)		Ratio (C18:1/C18:3)			Treatments	Acid Value (mg KOHg-1 oil)		Iodine Value (gI2/100g)		Saponification number (mg KOHg-1 oil)			Treatments	Specific gravity (g/cm3)		Free Fatty Acid (%)		Refractive index
	Thori	Saif-32	Thori	Saif-32	Thori	Saif-32			Thori	Saif-32	Thori	Saif-32	Thori	Saif-32			Thori	Saif-32	Thori	Saif-32	Thori	Saif-32			Thori	Saif-32	Thori	Saif-32	Thori	Saif-32
C	5.83 c	5.16 gh	2.62 m	3.21 gh	10.85 mn	11.56 ij		C	75.74 h	68.02 n	0.32 k	0.38 g	33.61 j	30.42 n		C	3.03 ab	3.11 a	146.87 h	133.64 n	188.67 b	192.67 a		C	0.92 a	0.92 a	1.52 ab	1.56 a	1.4706 g	1.4708 f
CFF	5.30 fgh	5.83 c	2.23 n	4.65 b	11.52 j	10.69 n		CFF	78.15 e	82.82 a	0.89 a	0.35 hij	12.94 u	30.54 n		CFF	2.66 ef	2.83 cd	152.62 d	159.09 a	187.33 cd	187.67 bc		CFF	0.92 a	0.91 abcde	1.34 ef	1.42 cd	1.4684 q	1.4712 e
CFH	5.53 de	5.41 ef	2.71 l	3.64 e	10.88 m	12.10 g		CFH	81.33 b	77.24 g	0.74 b	0.37 ghi	14.70 t	32.70 l		CFH	2.56 fg	2.55 fg	157.40 b	150.29 f	184.67 e	184.67 e		CFH	0.92 a	0.90 cdefg	1.29 fg	1.28 fg	1.4688 o	1.4703 h
CFQ	5.36 efg	5.53 de	2.65 lm	3.61 e	11.57 ij	11.05 kl		CFQ	66.51 q	79.16 d	0.47 de	0.31 k	24.60 q	35.64 h		CFQ	2.46 gh	2.41 h	131.46 q	152.67 d	182.67 fg	182.33 fg		CFQ	0.92 ab	0.89 efg	1.24 gh	1.21 h	1.4722 b	1.4716 c
SP	5.10 hi	4.88 ij	2.63 m	3.10 i	12.16 fg	12.18 efg		SP	69.66 m	65.81 r	0.37 gh	0.27 l	32.86 l	45.11 d		SP	1.53 m	1.71 l	136.92 m	129.80 r	179.33 hi	180.33 h		SP	0.92 ab	0.89 fg	0.77 m	0.86 l	1.4698 j	1.4698 ij
SPF	6.33 ab	6.36 a	5.19 a	3.34 f	11.92 h	10.33 o		SPF	72.76 k	74.21 j	0.36 ghij	0.51 c	33.11 k	20.25 s		SPF	2.27 i	2.95 bc	143.22 k	144.79 j	176.33 j	183.33 f		SPF	0.91 abc	0.90 cdefg	1.14 i	1.48 bc	1.4760 a	1.4692 l
SPH	4.56 kl	5.16 gh	2.29 n	2.72 l	13.61 c	11.72 i		SPH	70.40 l	56.95 u	0.32 k	0.26 l	42.53 e	45.07 d		SPH	2.10 j	2.74 de	138.80 l	114.29 v	172.67 l	181.67 g		SPH	0.90 abcdef	0.89 fg	1.05 j	1.37 de	1.4678 r	1.4650 s
SPQ	5.10 hi	4.63 kl	3.23 g	3.13 i	14.57 a	13.13 d		SPQ	56.20 v	66.77 p	0.38 g	0.11 n	38.34 g	119.36 a		SPQ	1.90 k	2.42 h	115.71 u	131.62 p	169.67 m	180.00 h		SPQ	0.89 fg	0.88 g	0.95 k	1.22 h	1.4688 p	1.4635 t
BT	6.13 b	4.53 l	2.59 m	2.97 j	11.17 k	12.27 ef		BT	62.86 t	75.62 h	0.35 j	0.35 ij	31.91 m	35.05 i		BT	1.82 kl	1.93 k	125.21 t	146.74 i	174.67 k	178.67 i		BT	0.89 efg	0.90 bcdefg	0.91 kl	0.97 k	1.4684 q	1.4691 m
BTF	5.10 hi	5.83 c	2.82 k	4.31 c	10.94 lm	11.55 j		BTF	67.25 o	80.07 c	0.45 ef	0.45 f	24.31 r	25.66 o		BTF	2.47 gh	2.64 ef	131.90 o	155.32 c	167.67 n	186.33 d		BTF	0.89 defg	0.91 abcd	1.24 h	0.56 n	1.4714 d	1.4708 f
BTH	4.56 kl	5.66 cd	2.61 m	3.88 d	12.20 efg	12.33 e		BTH	63.29 s	77.65 f	0.48 d	0.27 l	25.41 p	45.66 c		BTH	2.50 gh	2.18 ij	125.69 s	151.18 e	165.33 o	184.67 e	-13.7807	BTH	0.89 efg	0.90 cdefg	1.26 gh	1.32 ef	1.4699 i	1.4694 k
BTQ	5.35 efg	4.76 jk	2.86 k	3.14 hi	14.10 b	13.56 c		BTQ	75.22 i	51.56 w	0.36 ghij	0.20 m	39.16 f	67.80 b		BTQ	1.90 k	1.12 n	148.44 g	106.01 w	162.67 p	178.67 i		BTQ	0.89 fg	0.89 fg	0.95 k	1.09 ij	1.4635 t	1.4689 n
				spq	34.2857
				btq	17.301

## Sheet: Sheet6
Treatments	Palmitic Acid (C16:0)		Stearic Acid (C18:0)		Oleic Acid (C18:1) (%)		Linoleic Acid (C18:2) (%)		Linolenic Acid (C18:3) (%)		Ratio (C18:1/C18:3)		Acid Value (mg KOHg-1 oil)		Iodine Value (gI2/100g)		Saponification number (mg KOHg-1 oil)		Specific gravity (g/cm3)		Free Fatty Acid (%)		Refractive index
	Thori	Saif-32	Thori	Saif-32	Thori	Saif-32	Thori	Saif-32	Thori	Saif-32	Thori	Saif-32	Thori	Saif-32	Thori	Saif-32	Thori	Saif-32	Thori	Saif-32	Thori	Saif-32	Thori	Saif-32
C	5.83	5.16	2.62	3.21	10.85	11.56	75.74	68.02	0.32	0.38	33.61	30.42	3.03	3.11	146.87	133.64	188.67	192.67	0.92	0.92	1.52	1.56	1.4706	1.4708
CFF	5.3	5.83	2.23	4.65	11.52	10.69	78.15	82.82	0.89	0.35	12.94	30.54	2.66	2.83	152.62	159.09	187.33	187.67	0.92	0.91	1.34	1.42	1.4684	1.4712
CFH	5.53	5.41	2.71	3.64	10.88	12.1	81.33	77.24	0.74	0.37	14.7	32.7	2.56	2.55	157.4	150.29	184.67	184.67	0.92	0.9	1.29	1.28	1.4688	1.4703
CFQ	5.36	5.53	2.65	3.61	11.57	11.05	66.51	79.16	0.47	0.31	24.6	35.64	2.46	2.41	131.46	152.67	182.67	182.33	0.92	0.89	1.24	1.21	1.4722	1.4716
SP	5.1	4.88	2.63	3.1	12.16	12.18	69.66	65.81	0.37	0.27	32.86	45.11	1.53	1.71	136.92	129.8	179.33	180.33	0.92	0.89	0.77	0.86	1.4698	1.4698
SPF	6.33	6.36	5.19	3.34	11.92	10.33	72.76	74.21	0.36	0.51	33.11	20.25	2.27	2.95	143.22	144.79	176.33	183.33	0.91	0.9	1.14	1.48	1.476	1.4692
SPH	4.56	5.16	2.29	2.72	13.61	11.72	70.4	56.95	0.32	0.26	42.53	45.07	2.1	2.74	138.8	114.29	172.67	181.67	0.9	0.89	1.05	1.37	1.4678	1.465
SPQ	5.1	4.63	3.23	3.13	14.57	13.13	56.2	66.77	0.38	0.11	38.34	119.36	1.9	2.42	115.71	131.62	169.67	180	0.89	0.88	0.95	1.22	1.4688	1.4635
BT	6.13	4.53	2.59	2.97	11.17	12.27	62.86	75.62	0.35	0.35	31.91	35.05	1.82	1.93	125.21	146.74	174.67	178.67	0.89	0.9	0.91	0.97	1.4684	1.4691
BTF	5.1	5.83	2.82	4.31	10.94	11.55	67.25	80.07	0.45	0.45	24.31	25.66	2.47	2.64	131.9	155.32	167.67	186.33	0.89	0.91	1.24	0.56	1.4714	1.4708
BTH	4.56	5.66	2.61	3.88	12.2	12.33	63.29	77.65	0.48	0.27	25.41	45.66	2.5	2.18	125.69	151.18	165.33	184.67	0.89	0.9	1.26	1.32	1.4699	1.4694
BTQ	5.35	4.76	2.86	3.14	14.1	13.56	75.22	51.56	0.36	0.2	39.16	67.8	1.9	1.12	148.44	106.01	162.67	178.67	0.89	0.89	0.95	1.09	1.4635	1.4689

## Sheet: correlation
saif	Acid_Value	Free_Fatty_Acid	Iodine_Value	Linoleic_Acid	Linolenic_Acid	Oleic_Acid	Palmitic_Acid	Ratio.C18.1.C18.3.	Refractive_index	Saponification_number	Specific_gravity	Stearic_Acid
Acid_Value	1	0.490341	0.453507	0.461021	0.530787	-0.736738	0.589853	-0.360438	0.0639324	0.727228	0.520561	0.291729
Free_Fatty_Acid	0.490341	1	-0.060176	-0.0530485	0.0146073	-0.311767	0.240117	-0.0331695	-0.110207	0.380859	0.148558	-0.112143
Iodine_Value	0.453507	-0.060176	1	0.999649	0.553631	-0.581944	0.573401	-0.470208	0.562713	0.414576	0.462033	0.745511
Linoleic_Acid	0.461021	-0.0530485	0.999649	1	0.550625	-0.591464	0.567292	-0.470686	0.559894	0.414585	0.459576	0.738692
Linolenic_Acid	0.530787	0.0146073	0.553631	0.550625	1	-0.768697	0.716765	-0.878212	0.628401	0.504148	0.709195	0.370222
Oleic_Acid	-0.736738	-0.311767	-0.581944	-0.591464	-0.768697	1	-0.793385	0.727955	-0.469939	-0.516734	-0.49402	-0.418887
Palmitic_Acid	0.589853	0.240117	0.573401	0.567292	0.716765	-0.793385	1	-0.610847	0.451996	0.5071	0.440287	0.633959
Ratio.C18.1.C18.3.	-0.360438	-0.0331695	-0.470208	-0.470686	-0.878212	0.727955	-0.610847	1	-0.762307	-0.47412	-0.693846	-0.343554
Refractive_index	0.0639324	-0.110207	0.562713	0.559894	0.628401	-0.469939	0.451996	-0.762307	1	0.483814	0.648233	0.577461
Saponification_number	0.727228	0.380859	0.414576	0.414585	0.504148	-0.516734	0.5071	-0.47412	0.483814	1	0.856691	0.51226
Specific_gravity	0.520561	0.148558	0.462033	0.459576	0.709195	-0.49402	0.440287	-0.693846	0.648233	0.856691	1	0.500885
Stearic_Acid	0.291729	-0.112143	0.745511	0.738692	0.370222	-0.418887	0.633959	-0.343554	0.577461	0.51226	0.500885	1
thori

## Sheet: AN-data-thori
	Palmitic_Acid	Stearic_Acid	Oleic_Acid	Linoleic_Acid	Linolenic_Acid	Ratio(C18:1/C18:3)	Acid_Value	Free_Fatty_Acid	Saponification_number	Specific_gravity	Iodine_Value	Refractive_index	thori
C	5.83	2.62	10.85	75.74	0.32	33.61	3.03	1.52	188.67	0.92	146.87	1.4706
CFF	5.3	2.23	11.52	78.15	0.89	12.94	2.66	1.34	187.33	0.92	152.62	1.4684
CFH	5.53	2.71	10.88	81.33	0.74	14.7	2.56	1.29	184.67	0.92	157.4	1.4688
CFQ	5.36	2.65	11.57	66.51	0.47	24.6	2.46	1.24	182.67	0.92	131.46	1.4722
SP	5.1	2.63	12.16	69.66	0.37	32.86	1.53	0.77	179.33	0.92	136.92	1.4698
SPF	6.33	5.19	11.92	72.76	0.36	33.11	2.27	1.14	176.33	0.91	143.22	1.476
SPH	4.56	2.29	13.61	70.4	0.32	42.53	2.1	1.05	172.67	0.9	138.8	1.4678
SPQ	5.1	3.23	14.57	56.2	0.38	38.34	1.9	0.95	169.67	0.89	115.71	1.4688
BT	6.13	2.59	11.17	62.86	0.35	31.91	1.82	0.91	174.67	0.89	125.21	1.4684
BTF	5.1	2.82	10.94	67.25	0.45	24.31	2.47	1.24	167.67	0.89	131.9	1.4714
BTH	4.56	2.61	12.2	63.29	0.48	25.41	2.5	1.26	165.33	0.89	125.69	1.4699
BTQ	5.35	2.86	14.1	75.22	0.36	39.16	1.9	0.95	162.67	0.89	148.44	1.4635

## Sheet: MS Final Graphs
Treatments	Palmitic Acid (C16:0)						Stearic Acid (C18:0)						Oleic Acid (C18:1) (%)						Treatments	Linoleic Acid (C18:2) (%)						Linolenic Acid (C18:3) (%)						Ratio (C18:1/C18:3)			Treatments	Acid Value (mg KOHg-1 oil)						Iodine Value (gI2/100g)						Saponification number (mg KOHg-1 oil)
	Thori	Saif-32	Thori	Saif-32			Thori	Saif-32	Thori	Saif-32			Thori	Saif-32	Thori	Saif-32				Thori	Saif-32	Thori	Saif-32			Thori	Saif-32					Thori	Saif-32			Thori	Saif-32					Thori	Saif-32					Thori	Saif-32
Cont	5.83 c	5.16 gh	c	gh		Cont	2.62 m	3.21 gh	m	gh		Cont	10.85 mn	11.56 ij	mn	ij			Cont	75.74 h	68.02 n	h	n		Cont	0.32 k	0.38 g				Cont	33.61 j	30.42 n		Cont	3.03 ab	3.11 a				Cont	146.87 h	133.64 n				Cont	188.67 b	192.67 a
CFF	5.30 fgh	5.83 c	fgh	c		CFF	2.23 n	4.65 b	n	b		CFF	11.52 j	10.69 n	j	n			CFF	78.15 e	82.82 a	e	a		CFF	0.89 a	0.35 hij				CFF	12.94 u	30.54 n		CFF	2.66 ef	2.83 cd				CFF	152.62 d	159.09 a				CFF	187.33 cd	187.67 bc
CFH	5.53 de	5.41 ef	de	ef		CFH	2.71 l	3.64 e	l	e		CFH	10.88 m	12.10 g	m	g			CFH	81.33 b	77.24 g	b	g		CFH	0.74 b	0.37 ghi				CFH	14.70 t	32.70 l		CFH	2.56 fg	2.55 fg				CFH	157.40 b	150.29 f				CFH	184.67 e	184.67 e
CFQ	5.36 efg	5.53 de	efg	de		CFQ	2.65 lm	3.61 e	lm	e		CFQ	11.57 ij	11.05 kl	ij	kl			CFQ	66.51 q	79.16 d	q	d		CFQ	0.47 de	0.31 k				CFQ	24.60 q	35.64 h		CFQ	2.46 gh	2.41 h				CFQ	131.46 q	152.67 d				CFQ	182.67 fg	182.33 fg
SP	5.10 hi	4.88 ij	hi	ij		SP	2.63 m	3.10 i	m	i		SP	12.16 fg	12.18 efg	fg	efg			SP	69.66 m	65.81 r	m	r		SP	0.37 gh	0.27 l				SP	32.86 l	45.11 d		SP	1.53 m	1.71 l				SP	136.92 m	129.80 r				SP	179.33 hi	180.33 h
SPF	6.33 ab	6.36 a	ab	a		SPF	5.19 a	3.34 f	a	f		SPF	11.92 h	10.33 o	h	o			SPF	72.76 k	74.21 j	k	j		SPF	0.36 ghij	0.51 c				SPF	33.11 k	20.25 s		SPF	2.27 i	2.95 bc				SPF	143.22 k	144.79 j				SPF	176.33 j	183.33 f
SPH	4.56 kl	5.16 gh	kl	gh		SPH	2.29 n	2.72 l	n	l		SPH	13.61 c	11.72 i	c	i			SPH	70.40 l	56.95 u	l	u		SPH	0.32 k	0.26 l				SPH	42.53 e	45.07 d		SPH	2.10 j	2.74 de				SPH	138.80 l	114.29 v				SPH	172.67 l	181.67 g
SPQ	5.10 hi	4.63 kl	hi	kl		SPQ	3.23 g	3.13 i	g	i		SPQ	14.57 a	13.13 d	a	d			SPQ	56.20 v	66.77 p	v	p		SPQ	0.38 g	0.11 n				SPQ	38.34 g	119.36 a		SPQ	1.90 k	2.42 h				SPQ	115.71 u	131.62 p				SPQ	169.67 m	180.00 h
BT	6.13 b	4.53 l	b	l		BT	2.59 m	2.97 j	m	j		BT	11.17 k	12.27 ef	k	ef			BT	62.86 t	75.62 h	t	h		BT	0.35 j	0.35 ij				BT	31.91 m	35.05 i		BT	1.82 kl	1.93 k				BT	125.21 t	146.74 i				BT	174.67 k	178.67 i
BTF	5.10 hi	5.83 c	hi	c		BTF	2.82 k	4.31 c	k	c		BTF	10.94 lm	11.55 j	lm	j			BTF	67.25 o	80.07 c	o	c		BTF	0.45 ef	0.45 f				BTF	24.31 r	25.66 o		BTF	2.47 gh	2.64 ef				BTF	131.90 o	155.32 c				BTF	167.67 n	186.33 d
BTH	4.56 kl	5.66 cd	kl	cd		BTH	2.61 m	3.88 d	m	d		BTH	12.20 efg	12.33 e	efg	e			BTH	63.29 s	77.65 f	s	f		BTH	0.48 d	0.27 l				BTH	25.41 p	45.66 c		BTH	2.50 gh	2.18 ij				BTH	125.69 s	151.18 e				BTH	165.33 o	184.67 e
BTQ	5.35 efg	4.76 jk	efg	jk		BTQ	2.86 k	3.14 hi	k	hi		BTQ	14.10 b	13.56 c	b	c			BTQ	75.22 i	51.56 w	i	w		BTQ	0.36 ghij	0.20 m				BTQ	39.16 f	67.80 b		BTQ	1.90 k	1.12 n				BTQ	148.44 g	106.01 w				BTQ	162.67 p	178.67 i
	Palmitic Acid (C16:0)						Stearic Acid (C18:0)						Oleic Acid (C18:1) (%)							Linoleic Acid (C18:2) (%)						Linolenic Acid (C18:3) (%)					Ratio (C18:1/C18:3)					Acid Value (mg KOHg-1 oil)						Iodine Value (gI2/100g)						Saponification number (mg KOHg-1 oil)
	Thori	Saif-32					Thori	Saif-32					Thori	Saif-32						Thori	Saif-32					Thori	Saif-32				Thori	Saif-32				Thori	Saif-32					Thori	Saif-32					Thori	Saif-32
Cont	5.83	5.16				Cont	2.62	3.21				Cont	10.85	11.56					Cont	75.74	68.02				Cont	0.32	0.38			Cont	33.61	30.42			Cont	3.03	3.11				Cont	146.87	133.64				Cont	188.67	192.67
CFF	5.3	5.83				CFF	2.23	4.65				CFF	11.52	10.69					CFF	78.15	82.82				CFF	0.89	0.35			CFF	12.94	30.54			CFF	2.66	2.83				CFF	152.62	159.09				CFF	187.33	187.67
CFH	5.53	5.41				CFH	2.71	3.64				CFH	10.88	12.1					CFH	81.33	77.24				CFH	0.74	0.37			CFH	14.7	32.7			CFH	2.56	2.55				CFH	157.4	150.29				CFH	184.67	184.67
CFQ	5.36	5.53				CFQ	2.65	3.61				CFQ	11.57	11.05					CFQ	66.51	79.16				CFQ	0.47	0.31			CFQ	24.6	35.64			CFQ	2.46	2.41				CFQ	131.46	152.67				CFQ	182.67	182.33
SP	5.1	4.88				SP	2.63	3.1				SP	12.16	12.18					SP	69.66	65.81				SP	0.37	0.27			SP	32.86	45.11			SP	1.53	1.71				SP	136.92	129.8				SP	179.33	180.33
SPF	6.33	6.36				SPF	5.19	3.34				SPF	11.92	10.33					SPF	72.76	74.21				SPF	0.36	0.51			SPF	33.11	20.25			SPF	2.27	2.95				SPF	143.22	144.79				SPF	176.33	183.33
SPH	4.56	5.16				SPH	2.29	2.72				SPH	13.61	11.72					SPH	70.4	56.95				SPH	0.32	0.26			SPH	42.53	45.07			SPH	2.1	2.74				SPH	138.8	114.29				SPH	172.67	181.67
SPQ	5.1	4.63				SPQ	3.23	3.13				SPQ	14.57	13.13					SPQ	56.2	66.77				SPQ	0.38	0.11			SPQ	38.34	119.36			SPQ	1.9	2.42				SPQ	115.71	131.62				SPQ	169.67	180
BT	6.13	4.53				BT	2.59	2.97				BT	11.17	12.27					BT	62.86	75.62				BT	0.35	0.35			BT	31.91	35.05			BT	1.82	1.93				BT	125.21	146.74				BT	174.67	178.67
BTF	5.1	5.83				BTF	2.82	4.31				BTF	10.94	11.55					BTF	67.25	80.07				BTF	0.45	0.45			BTF	24.31	25.66			BTF	2.47	2.64				BTF	131.9	155.32				BTF	167.67	186.33
BTH	4.56	5.66				BTH	2.61	3.88				BTH	12.2	12.33					BTH	63.29	77.65				BTH	0.48	0.27			BTH	25.41	45.66			BTH	2.5	2.18				BTH	125.69	151.18				BTH	165.33	184.67
BTQ	5.35	4.76				BTQ	2.86	3.14				BTQ	14.1	13.56					BTQ	75.22	51.56				BTQ	0.36	0.2			BTQ	39.16	67.8			BTQ	1.9	1.12				BTQ	148.44	106.01				BTQ	162.67	178.67
																					Treatments	S.E	S.E
Treatments	S.E	S.E									Treatments	S.E	S.E																		Treatments	S.E	S.E
																					Cont	0.31	0.34																			Treatments	S.E	S.E
Cont	0.1	0.4									Cont	0.15	0.2								CFF	0.5	0.67								Cont	1.18	2.2
CFF	0.5	0.15									CFF	0.05	0.15								CFH	0.48	0.55								CFF	1.5	3.15									Cont	0.0025	0.00834
CFH	0.4	0.1									CFH	0.3	0.1								CFQ	0.56	0.28								CFH	2.3	0.15									CFF	0.0057	0.0078
CFQ	0.6	0.3									CFQ	0.16	0.2								SP	0.23	0.56								CFQ	0.16	3.24									CFH	0.0072	0.00258
SP	0.12	0.51									SP	0.12	0.11								SPF	0.78	0.23								SP	3.11	1.515									CFQ	0.0056	0.0069
SPF	0.2	0.4									SPF	0.23	0.34								SPH	0.7	0.25								SPF	2.62	5.33									SP	0.0031	0.0091
SPH	0.7	0.2									SPH	0.16	0.26								SPQ	0.35	0.34								SPH	1.55	4.316									SPF	0.0078	0.00714
SPQ	0.3	0.3									SPQ	0.31	0.03								BT	0.67	0.73								SPQ	2.34	2.3									SPH	0.0017	0.0098
BT	0.171	0.26									BT	0.171	0.3								BTF	0.45	0.92								BT	0.351	1.38									SPQ	0.0011	0.0067
BTF	0.5	0.59									BTF	0.15	0.19								BTH	0.58	0.45								BTF	2.145	3.39									BT	0.0021	0.0029
BTH	0.5	0.4									BTH	0.25	0.044								BTQ	0.74	0.56								BTH	4.215	1.46									BTF	0.0096	0.0059
BTQ	0.7	0.3									BTQ	0.1	0.26																		BTQ	2.15	5.216									BTH	0.008	0.0048
																																										BTQ	0.0079	0.0099
